# Supplementary material for: Fusobacterium nucleatum drives a pro-inflammatory intestinal microenvironment through metabolite receptor-dependent modulation of IL-17 expression
Source: Gut Microbes. 2021 Nov 15;13(1):1987780. doi: 10.1080/19490976.2021.1987780 (PMC8604392; doi:10.1080/19490976.2021.1987780)
Supplement: Supplemental Material [file KGMI_A_1987780_SM4728.zip]

Archive with 8 entries (8 files):
- resubSupplemental Table S1.xlsx
- resubSupplemental Table S2.xlsx
- resubTh17SuppFigS1.tif
- resubTh17SuppFigS2.tif
- resubTh17SuppFigS3.tif
- resubTh17SuppFigS4.tif
- resubTh17SuppFigS5.tif
- resubTh17SuppFigS6.tif
