# Supplementary material for: Fusobacterium nucleatum drives a pro-inflammatory intestinal microenvironment through metabolite receptor-dependent modulation of IL-17 expression
Source: Gut Microbes. 2021 Nov 15;13(1):1987780. doi: 10.1080/19490976.2021.1987780 (PMC8604392; doi:10.1080/19490976.2021.1987780)
Supplement: Supplemental Material [file KGMI_A_1987780_SM4728.zip › resubSupplemental Table S1.xlsx]

## Sheet: Sheet1
Supplemental Table S1. Primers and antibodies used in this study.
Primer target	Forward Sequence		Reverse sequence		Probe (if needed)
ActB	TACCACCATGTACCCAGGCA		CTCAGGAGGAGCAATGATCTTGAT
Il6	GAGGATACCACTCCCAACAGACC		AAGTGCATCATCGTTGTTCATACA
Scyb1 (Il8)	CTGGGATTCACCTCAAGAACATC		CAGGGTCAAGGCAAGCCTC
Ccl2	CAGGTCCCTGTCATGCTTCT		TCTGGACCCATTCCTTCTTG
Ptgs2 (COX-2)	CTCCCTGAAGCCGTACACAT		ATGGTGCTCCAAGCTCTACC
Tnf	CCCTCACACTCAGATCATCTTCT		GCTACGACGTGGGCTACAG
Il17a	GCTCCAGAAGGCCCTCAG		CTTTCCCTCGCATTGACA
Il23p19	AGCGGGACATATGAATCTACTAAGAGA		GTCCTAGTAGGGAGGTGTGAAGTTG
Saa1	TGTTCACGAGGCTTTCCAAG		CCCGAGCATGGAAGTATTTG
Saa2	TGCAAGAGAGAGCTTTCAGG		TCAGTATTTGGCAGGCAGTC
Saa3	GCAACTACTGGGTTGAGATA		ATTCAGCACATTGGGATG
Il22	ATGAGTTTTTCCCTTATGGGGAC		GCTGGAAGTTGGACACCTCAA
Il17f	CCCTGGAGGATAACACTGTGAGAG		TTCCTGACCCTGGGCATTGATG
Fusobacterium 16S (SYBR)	GGATTTATTGGGCGTAAAGC		GGCATTCCTACAAATATCTACGAA
Eubacterial 16S (SYBR)	GGTGAATACGTTCCCGG		TACGGCTACCTTGTTACGACTT
Fusobacterium nucleatum nusG (Probe)	CAACCATTACTTTAACTCTACCATGTTCA		GTTGACTTTACAGAAGGAGATTATGTAAAAATC		6-FAM-TCAGCAACTTGTCCTTCTTGATCTTTAAATGAACC-BHQ1
mouse ActB (Probe)	AGAGGGAAATCGTGCGTGAC		CAATAGTGATGACCTGGCCGT		6-FAM-CACTGCCGCATCCTCTTCCTCCC-BHQ1
mouse Ffar2 (Probe)	Mm02620654_s1 (ThermoFisher Scientific)		(included in set)		(included in set)
mouse Gapdh (Probe)	Mm99999915_g1 (ThermoFisher Scientific)		(included in set)		(included in set)
mouse Eef1a1 (Probe)	Mm01973893_g1 (ThermoFisher Scientific)		(included in set)		(included in set)
Antibody (anti-mouse)	Clone	Color(s)	Source	Catalog #	RRID
CD45	30-F11	PE-Cy7, FITC, Apc-Cy7	Biolegend	103114, 103108, 103116	AB_312979, AB_312973, AB_312981
CD3e	145-2C11	Pacific Blue	Biolegend	100334	AB_2028475
CD4	GK1.5	APC-Cy7, APC	Biolegend	100414, 100412	AB_312699, AB_312697
CD8a	53-6.7	PE	Biolegend	100722	AB_312761
TCRgamma/delta	GL3	FITC	Biolegend	118106	AB_313830
RORyT	B2D	APC, PE	eBioscience	17-6981-82, 12-6981-82	AB_2573254, AB_10807092
FOXP3	150D	PE	Biolegend	320007	AB_492981
GATA3	L50-823	Alexa488	BD	560077	AB_1645303
T-bet	4B10	PerCP-Cy5.5	Biolegend	644806	AB_1595488
IL-17A	eBio17B7	PerCP-Cy5.5	eBioscience	45-7177-82	AB_925753
IL-17F	9D3.1C8	PE	Biolegend	517007	AB_10661730
Mouse Lineage cocktail	17A2; RB6-8C5; RA3-6B2; Ter-119; M1/70	Pacific Blue	Biolegend	133310	AB_11150779
NK1.1	PK136	Pacific Blue	Biolegend	108722	AB_2132712
Thy1.2 (CD90.2)	30-H12	PE-Cy7	Biolegend	105326	AB_2201290
CD3	17A2	Brilliant Violet 421	Biolegend	100228	AB_2562553
CD25	PC61.5	PE-Cy7	ThermoFisher Scientific	25-0251-82	AB_469608
