# Supplementary material for: Fusobacterium nucleatum drives a pro-inflammatory intestinal microenvironment through metabolite receptor-dependent modulation of IL-17 expression
Source: Gut Microbes. 2021 Nov 15;13(1):1987780. doi: 10.1080/19490976.2021.1987780 (PMC8604392; doi:10.1080/19490976.2021.1987780)
Supplement: Supplemental Material [file KGMI_A_1987780_SM4728.zip › resubSupplemental Table S2.xlsx]

## Sheet: Sheet1
Supplemental Table S2. Operational taxonomic unit abundance table and experimental details for 16S rRNA sequencing of ASF and ASF+Fn7-1 mice.
Predicted strain	Operational Taxonomic Unit (Genus level)	Condition & relative abundance of indicated taxa:
		ASF	ASF	ASF	ASF	ASF	ASF	ASF	ASF+Fn7-1	ASF+Fn7-1	ASF+Fn7-1	ASF+Fn7-1	ASF+Fn7-1	ASF+Fn7-1	ASF+Fn7-1	ASF+Fn7-1	ASF+Fn7-1
ASF519	d__Bacteria;p__Bacteroidota;c__Bacteroidia;o__Bacteroidales;f__Tannerellaceae;g__Parabacteroides;s__Parabacteroides_goldsteinii	0.865466	0.699068	0.479935	0.559109	0.59958	0.551232	0.56988	0.49384	0.57217	0.470328	0.671259	0.65402	0.696098	0.496859	0.555787	0.554362
ASF457	d__Bacteria;p__Deferribacterota;c__Deferribacteres;o__Deferribacterales;f__Deferribacteraceae;g__Mucispirillum;s__Mucispirillum_schaedleri	0.00365141	0.00576732	0.00408108	0.00263039	0.0554428	0.00676409	0.00796915	0.00193246	0.00307692	0.00325747	0.0416813	0.0197539	0.00153248	0.00893149	0.02266	0.00814029
ASF360 & 361	d__Bacteria;p__Firmicutes;c__Bacilli;o__Lactobacillales;f__Lactobacillaceae;g__Lactobacillus;__	0.101915	0.262967	0.495715	0.417331	0.315481	0.421837	0.386075	0.461133	0.382273	0.472541	0.23706	0.201437	0.249676	0.408452	0.200134	0.377787
ASF356	d__Bacteria;p__Firmicutes;c__Clostridia;o__Lachnospirales;f__Lachnospiraceae;g__ASF356;__	0.00791139	0.00435414	0.00376366	0.00364497	0.00467459	0.00363257	0.00424164	0.00536258	0.00257176	0.0055544	0.00470951	0.0137934	0.00577626	0.00664416	0.023541	0.00329076
ASF502	d__Bacteria;p__Firmicutes;c__Clostridia;o__Lachnospirales;f__Lachnospiraceae;g__Lachnospiraceae_UCG-006;s__Clostridium_sp.	0.0083171	0.0072187	0.00507867	0.00537352	0.0078997	0.00538622	0.00758355	0.00758491	0.00698048	0.00693255	0.00735035	0.0395461	0.00642461	0.0137966	0.0762616	0.00935267
ASF492	d__Bacteria;p__Firmicutes;c__Clostridia;o__Lachnospirales;f__Lachnospiraceae;g__Roseburia;s__Eubacterium_plexicaudatum	0.00734339	0.00695134	0.00662041	0.00578686	0.00931294	0.00463466	0.0101971	0.00531427	0.006062	0.00563792	0.0065581	0.0286948	0.0041259	0.0117634	0.0500775	0.00827019
ASF500	d__Bacteria;p__Firmicutes;c__Clostridia;o__Oscillospirales;f__Oscillospiraceae;g__Colidextribacter;__	0.0029617	0.0110381	0.00253934	0.00454682	0.00547181	0.00542797	0.00985433	0.00289869	0.00183697	0.00484444	0.00699824	0.0234984	0.00406696	0.0172095	0.0386242	0.0104352
Fn7-1	d__Bacteria;p__Fusobacteriota;c__Fusobacteriia;o__Fusobacteriales;f__Fusobacteriaceae;g__Fusobacterium;__	0	0	0	0	0	0	0	0.0175371	0.0231917	0.0293172	0.0214349	0.0167354	0.0315337	0.0332934	0.0312588	0.0256333
	Sample ID	ASF_2	ASF_3	ASF_4	ASF_5	ASF_6	ASF_7	ASF_8	ASF+Fn7.1_1	ASF+Fn7.1_2	ASF+Fn7.1_3	ASF+Fn7.1_4	ASF+Fn7.1_5	ASF+Fn7.1_6	ASF+Fn7.1_7	ASF+Fn7.1_8	ASF+Fn7.1_9
	Barcode Sequence	TCCATACCGGAA	AGCCCTGCTACA	TACAATATCTGT	AATTTAGGTAGG	GACTCAACCAGT	GCCTCTACGTCG	ACTACTGAGGAT	CCTAACGGTCCA	CGCGCCTTAAAC	TATGGTACCCAG	AATTCACCTCCT	CGTATAAATGCG	ATGCTGCAACAC	ACTCGCTCGCTG	TTCCTTAGTAGT	CGTCCGTATGAA
